# Supplementary material for: Regularized logistic regression with network-based pairwise interaction for biomarker identification in breast cancer
Source: BMC Bioinformatics. 2016 Feb 27;17:108. doi: 10.1186/s12859-016-0951-7 (PMC4769543; doi:10.1186/s12859-016-0951-7)
Supplement: Additional file 2 — Table S1. Summary of the median stability and the adjusted p-values for the different datasets in soft-perturbation and hard-perturbation settings. (XLSX 12.9 kb) [file 12859_2016_951_MOESM2_ESM.xlsx]

## Sheet: Sheet1
The median stability for the selected genes obtained over the 20 times random sampling of subsets in soft-pertubation setting
Dataset	RLR-EN	RLR-AEN	RLRNPI-EN	limma	ENCAPP	SVM-AEP	RLRNPI-AEN
GSE2034	0.15571	0.14918	0.113797	0.122271	0.210461	0.145753	0.17056
GSE1456	0.100182	0.0938352	0.190909	0.216496	0.0898565	0.247437	0.219335
GSE11121	0.0952381	0.0956618	0.0874864	0.119298	0.242242	0.115714	0.259926
GSE6532	0.280751	0.284189	0.208402	0.280075	0.276886	0.0925866	0.452645
GSE4922	0.0889328	0.125947	0.0928981	0.141429	0.0727513	0.181173	0.142593
GSE12093	0.0840321	0.187683	0.123821	0.171569	0.140177	0.070062	0.288889
The best two results are hightlighted in red
The adjusted p-values calculated using a Mann-Whitney U test for evaluating the significance of difference in stability between the proposed RLRNPI-AEN and the other six algorithms in soft-pertubation setting
Dataset	RLR-EN	RLR-AEN	RLRNPI-EN	limma	ENCAPP	SVM-AEP	RLRNPI-AEN
GSE2034	1	1	1	1	1	1
GSE1456	0.00378941	0.00592391	0.755676	0.686083	0.00224994	0.686083
GSE11121	0.00229895	0.00148237	0.00229895	0.0055972	0.310402	0.00534713
GSE6532	0.00586005	0.019573	0.00446379	0.0360483	0.00281452	0.00119824
GSE4922	0.180198	1	1	1	0.153836	1
GSE12093	1.83754e-05	0.00801278	5.50665e-05	0.00467589	0.000387368	5.50665e-05
For each dataset, the p-values are corrected using Holm-Bonferroni method for multiple testing. The adjusted p-values that are less than 0.05 are highlighted in red.
The median stability for the selected genes obtained over the 20 times random sampling of subsets in hard-pertubation setting
Dataset	RLR-EN	RLR-AEN	RLRNPI-EN	limma	ENCAPP	SVM-AEP	RLRNPI-AEN
GSE2034	0	0.0064134	0.0464965	0	0.0220952	0.00665035	0.0494505
GSE1456	0	0	0.0367761	0.0116279	0.00621829	0.00978613	0.0373357
GSE11121	0	0	0.00348206	0	0.027123	0.0101899	0.131884
GSE6532	0.0427052	0.0327957	0.0615491	0.0790021	0.0431855	0.0220363	0.236144
GSE4922	0	0.0196154	0.0206207	0.0420635	0	0.0226088	0.0448809
GSE12093	0.00468448	0.004673	0.0483111	0	0.0318128	0.00612929	0.11127
The best two results are hightlighted in red
The p-values calculated using a Mann-Whitney U test for evaluating the significance of difference in stability between the proposed RLRNPI-AEN and the other six algorithms in hard-pertubation setting
Dataset	RLR-EN	RLR-AEN	RLRNPI-EN	limma	ENCAPP	SVM-AEP	RLRNPI-AEN
GSE2034	2.3936e-07	3.13406e-07	0.310357	8.87696e-07	1.52817e-06	2.16526e-05
GSE1456	9.78804e-08	9.08964e-08	0.551682	0.0299529	3.79221e-07	0.0470697
GSE11121	1.46323e-07	1.46323e-07	1.80669e-07	1.59573e-07	1.80669e-07	4.51096e-07
GSE6532	4.07737e-07	4.07737e-07	4.07737e-07	5.60345e-07	9.07794e-07	9.07794e-07
GSE4922	9.07419e-08	1.46022e-05	7.71349e-05	0.295743	1.4752e-07	0.0142001
GSE12093	3.13853e-07	3.13853e-07	3.13853e-07	4.80393e-08	3.13853e-07	0.000158708
For each dataset, the p-values are corrected using Holm-Bonferroni method for multiple testing. The adjusted p-values that are less than 0.05 are highlighted in red.
