# Supplementary material for: Regularized logistic regression with network-based pairwise interaction for biomarker identification in breast cancer
Source: BMC Bioinformatics. 2016 Feb 27;17:108. doi: 10.1186/s12859-016-0951-7 (PMC4769543; doi:10.1186/s12859-016-0951-7)
Supplement: Additional file 3 — Table S2. Summary of the number of common genes between each pair of datasets among the top-100 genes. (XLSX 10.4 kb) [file 12859_2016_951_MOESM3_ESM.xlsx]

## Sheet: Sheet1
The number of common genes between each pair of datasets among the top-100 genes
	GSE1456	GSE11121	GSE6532	GSE4922	GSE12093
GSE2034	0	2	0	0	1	RLR-EN
	0	1	0	1	2	RLR-AEN
	3	4	8	4	6	RLRNPI-EN
	0	5	4	1	1	limma
	2	3	7	4	5	ENCAPP
	4	8	1	5	7	SVM-AEP
	3	6	5	5	3	RLRNPI-AEN
	GSE1456	GSE11121	GSE6532	GSE4922	GSE12093
GSE1456		1	1	0	0	RLR-EN
		1	1	1	0	RLR-AEN
		4	8	6	3	RLRNPI-EN
		5	5	5	4	limma
		4	9	9	0	ENCAPP
		4	3	10	6	SVM-AEP
		5	6	6	4	RLRNPI-AEN
	GSE1456	GSE11121	GSE6532	GSE4922	GSE12093
GSE11121			2	0	0	RLR-EN
			1	1	0	RLR-AEN
			8	8	7	RLRNPI-EN
			0	0	7	limma
			5	8	5	ENCAPP
			2	8	8	SVM-AEP
			20	11	19	RLRNPI-AEN
	GSE1456	GSE11121	GSE6532	GSE4922	GSE12093
GSE6532				4	1	RLR-EN
				3	1	RLR-AEN
				8	5	RLRNPI-EN
				2	9	limma
				11	3	ENCAPP
				4	2	SVM-AEP
				6	17	RLRNPI-AEN
	GSE1456	GSE11121	GSE6532	GSE4922	GSE12093
GSE4922					1	RLR-EN
					4	RLR-AEN
					6	RLRNPI-EN
					3	limma
					3	ENCAPP
					6	SVM-AEP
					7	RLRNPI-AEN
The best two results are hightlighted in red
