# Supplementary material for: Regularized logistic regression with network-based pairwise interaction for biomarker identification in breast cancer
Source: BMC Bioinformatics. 2016 Feb 27;17:108. doi: 10.1186/s12859-016-0951-7 (PMC4769543; doi:10.1186/s12859-016-0951-7)
Supplement: Additional file 4 — Table S3. Summary of the median GO stability and the adjusted p-values for the three GO domains (BP, CC, MF) in soft-perturbation and hard-perturbation settings. (XLSX 18.7 kb) [file 12859_2016_951_MOESM4_ESM.xlsx]

## Sheet: Sheet1
Soft-pertubation setting
The median GO stability for the selected genes obtained over the 20 times random sampling of subsets in soft-pertubation setting in BP term
Dataset	RLR-EN	RLR-AEN	RLRNPI-EN	limma	ENCAPP	SVM-AEP	RLRNPI-AEN
GSE2034	0.769	0.783	0.773	0.514	0.835	0.7705	0.8274
GSE1456	0.514	0.502	0.688	0.712	0.7195	0.7425	0.73
GSE11121	0.739	0.7135	0.808	0.612	0.835	0.821	0.864
GSE6532	0.654	0.679	0.856	0.754	0.822	0.704	0.89
GSE4922	0.606	0.7495	0.745	0.6854	0.652	0.7755	0.788
GSE12093	0.62	0.7165	0.687	0.5435	0.707	0.6899	0.7755
The best two results are hightlighted in red
The adjusted p-values calculated using a Mann-Whitney U test for evaluating the significance of difference in GO stability between the proposed RLRNPI-AEN and the other six algorithms in soft-pertubation setting in BP term
Dataset	RLR-EN	RLR-AEN	RLRNPI-EN	limma	ENCAPP	SVM-AEP	RLRNPI-AEN
GSE2034	0.525838	0.525838	0.525838	3.67681e-06	0.525838	0.25995
GSE1456	0.0016888	0.00164707	1	1	1	1
GSE11121	0.00333533	0.00123116	0.502932	0.000496781	1	1
GSE6532	3.53647e-07	3.53647e-07	4.12031e-05	0.00116319	2.12258e-05	0.000461733
GSE4922	3.39867e-06	0.394378	0.394378	0.0196382	0.00581597	0.394378
GSE12093	0.00608126	0.051237	0.0204527	0.0181545	0.051237	0.0204527
For each dataset, the p-values are corrected using Holm-Bonferroni method for multiple testing. The adjusted p-values that are less than 0.05 are highlighted in red.
The median GO stability for the selected genes obtained over the 20 times random sampling of subsets in soft-pertubation setting in MF term
Dataset	RLR-EN	RLR-AEN	RLRNPI-EN	limma	ENCAPP	SVM-AEP	RLRNPI-AEN
GSE2034	0.7965	0.8105	0.7805	0.639	0.839	0.709	0.833
GSE1456	0.5315	0.5245	0.6945	0.6395	0.7025	0.7525	0.742
GSE11121	0.641	0.641	0.721	0.5775	0.797	0.7725	0.872
GSE6532	0.747	0.783	0.821	0.8055	0.8705	0.7045	0.91
GSE4922	0.674	0.6965	0.7045	0.7155	0.6595	0.756	0.739
GSE12093	0.6365	0.75	0.7755	0.6695	0.7855	0.6725	0.8435
The best two results are hightlighted in red
The adjusted p-values calculated using a Mann-Whitney U test for evaluating the significance of difference in GO stability between the proposed RLRNPI-AEN and the other six algorithms in soft-pertubation setting in MF term
Dataset	RLR-EN	RLR-AEN	RLRNPI-EN	limma	ENCAPP	SVM-AEP	RLRNPI-AEN
GSE2034	1	1	1	0.000315297	1	0.0277801
GSE1456	0.0010512	0.000374313	1	0.187084	1	1
GSE11121	3.45829e-06	2.35443e-06	0.00131096	1.22764e-05	0.0105703	0.00183978
GSE6532	0.000280594	0.000645613	0.0181068	0.0477931	0.0477931	0.00274569
GSE4922	0.0282152	0.115545	0.0423248	0.288005	0.0289681	0.288005
GSE12093	1.96443e-05	0.0287277	0.0122147	0.0122147	0.045286	0.0122147
For each dataset, the p-values are corrected using Holm-Bonferroni method for multiple testing. The adjusted p-values that are less than 0.05 are highlighted in red.
The median GO stability for the selected genes obtained over the 20 times random sampling of subsets in soft-pertubation setting in CC term
Dataset	RLR-EN	RLR-AEN	RLRNPI-EN	limma	ENCAPP	SVM-AEP	RLRNPI-AEN
GSE2034	0.8955	0.897	0.838	0.6785	0.9065	0.8515	0.903
GSE1456	0.7945	0.778	0.7965	0.801	0.8345	0.9375	0.897
GSE11121	0.7935	0.7995	0.833	0.8035	0.843	0.874	0.903
GSE6532	0.8585	0.8805	0.8845	0.8835	0.9255	0.826	0.9375
GSE4922	0.7965	0.7115	0.7595	0.77	0.7875	0.836	0.796
GSE12093	0.777	0.843	0.7765	0.801	0.8615	0.783	0.8725
The best two results are hightlighted in red
The adjusted p-values calculated using a Mann-Whitney U test for evaluating the significance of difference in GO stability between the proposed RLRNPI-AEN and the other six algorithms in soft-pertubation setting in CC term
Dataset	RLR-EN	RLR-AEN	RLRNPI-EN	limma	ENCAPP	SVM-AEP	RLRNPI-AEN
GSE2034	1	1	0.164494	0.000419535	1	0.0773205
GSE1456	0.000314532	0.000314532	0.0141018	0.00592086	0.0494755	0.386663
GSE11121	0.00341219	0.00304887	0.121575	0.179827	0.179827	0.179827
GSE6532	0.0127792	0.0127792	0.0342405	0.0385394	0.18944	0.00578921
GSE4922	1	0.246571	1	1	1	1
GSE12093	0.000489454	0.159019	0.000129839	0.159176	0.310334	0.159176
For each dataset, the p-values are corrected using Holm-Bonferroni method for multiple testing. The adjusted p-values that are less than 0.05 are highlighted in red.
hard-pertubation setting
The median GO stability for the selected genes obtained over the 20 times random sampling of subsets in hard-pertubation setting in BP term
Dataset	RLR-EN	RLR-AEN	RLRNPI-EN	limma	ENCAPP	SVM-AEP	RLRNPI-AEN
GSE2034	0.552	0.763	0.8525	0.5065	0.837	0.7764	0.8545
GSE1456	0.5905	0.58	0.736	0.5105	0.694	0.76185	0.7525
GSE11121	0.522	0.522	0.768	0.5375	0.7935	0.778	0.8315
GSE6532	0.7005	0.685	0.8005	0.6355	0.822	0.735	0.87
GSE4922	0.522	0.6695	0.717	0.509	0.6715	0.8026	0.7915
GSE12093	0.775	0.8085	0.8245	0.5295	0.815	0.7626	0.8575
The best two results are hightlighted in red
The adjusted p-values calculated using a Mann-Whitney U test for evaluating the significance of difference in GO stability between the proposed RLRNPI-AEN and the other six algorithms in hard-pertubation setting in BP term
Dataset	RLR-EN	RLR-AEN	RLRNPI-EN	limma	ENCAPP	SVM-AEP	RLRNPI-AEN
GSE2034	3.45415e-06	0.000756062	1	4.07162e-07	1	0.00250574
GSE1456	0.000518282	0.000138148	0.625361	0.000987581	0.625361	0.625361
GSE11121	2.71329e-06	2.71329e-06	0.00876309	9.40214e-06	0.386619	0.0266064
GSE6532	0.000329741	0.00019725	0.0180778	0.00135104	0.533727	0.00612416
GSE4922	1.8395e-05	0.0944796	0.152834	0.00168988	0.0717329	0.507466
GSE12093	3.77753e-05	0.000124558	0.00078803	6.38718e-05	0.310266	2.71565e-05
For each dataset, the p-values are corrected using Holm-Bonferroni method for multiple testing. The adjusted p-values that are less than 0.05 are highlighted in red.
The median GO stability for the selected genes obtained over the 20 times random sampling of subsets in hard-pertubation setting in MF term
Dataset	RLR-EN	RLR-AEN	RLRNPI-EN	limma	ENCAPP	SVM-AEP	RLRNPI-AEN
GSE2034	0.6025	0.72	0.842	0.521	0.7325	0.601	0.84
GSE1456	0.578	0.5935	0.792	0.4265	0.691	0.6865	0.7985
GSE11121	0.53	0.51	0.725	0.5385	0.7135	0.614	0.838
GSE6532	0.6725	0.643	0.7665	0.7055	0.7245	0.67	0.8705
GSE4922	0.5315	0.6605	0.6975	0.5505	0.5825	0.65	0.806
GSE12093	0.733	0.7895	0.859	0.528	0.823	0.68	0.8655
The best two results are hightlighted in red
The adjusted p-values calculated using a Mann-Whitney U test for evaluating the significance of difference in GO stability between the proposed RLRNPI-AEN and the other six algorithms in hard-pertubation setting in MF term
Dataset	RLR-EN	RLR-AEN	RLRNPI-EN	limma	ENCAPP	SVM-AEP	RLRNPI-AEN
GSE2034	1.02989e-06	7.54402e-06	0.735196	4.07737e-07	9.91152e-05	5.13069e-06
GSE1456	1.68935e-06	1.47799e-06	0.714852	7.39777e-07	0.000198157	0.0697157
GSE11121	4.06015e-07	4.06015e-07	1.0962e-05	4.06015e-07	3.12362e-06	1.0962e-05
GSE6532	7.83417e-06	5.43113e-06	0.000195044	0.000116592	0.000131825	0.000233531
GSE4922	5.45673e-06	0.00584283	0.0608964	0.000797724	3.33351e-05	0.0698787
GSE12093	1.53579e-06	7.86951e-06	0.409114	0.00366205	0.000103477	0.00373028
For each dataset, the p-values are corrected using Holm-Bonferroni method for multiple testing. The adjusted p-values that are less than 0.05 are highlighted in red.
The median GO stability for the selected genes obtained over the 20 times random sampling of subsets in hard-pertubation setting in CC term
Dataset	RLR-EN	RLR-AEN	RLRNPI-EN	limma	ENCAPP	SVM-AEP	RLRNPI-AEN
GSE2034	0.7425	0.825	0.8905	0.643	0.831	0.7395	0.895
GSE1456	0.7265	0.7265	0.853	0.7325	0.8035	0.8195	0.844
GSE11121	0.7075	0.709	0.786	0.6695	0.815	0.781	0.8525
GSE6532	0.8225	0.799	0.857	0.7885	0.8305	0.818	0.9095
GSE4922	0.7015	0.736	0.7915	0.7235	0.7415	0.7795	0.8485
GSE12093	0.847	0.8655	0.8865	0.741	0.904	0.7845	0.905
The best two results are hightlighted in red
The adjusted p-values calculated using a Mann-Whitney U test for evaluating the significance of difference in GO stability between the proposed RLRNPI-AEN and the other six algorithms in hard-pertubation setting in CC term
Dataset	RLR-EN	RLR-AEN	RLRNPI-EN	limma	ENCAPP	SVM-AEP	RLRNPI-AEN
GSE2034	1.17655e-05	9.86251e-05	0.371908	7.20533e-06	0.000919011	3.03095e-05
GSE1456	8.9948e-06	5.45673e-06	0.797048	0.00121522	0.0356073	0.595263
GSE11121	1.72222e-05	1.86594e-05	0.000962648	1.86594e-05	0.0142162	0.0160541
GSE6532	9.99353e-06	4.71806e-06	0.000208455	9.56617e-06	0.000517428	0.00128182
GSE4922	1.3272e-06	0.00101067	0.0530383	0.000156637	4.55126e-05	0.123074
GSE12093	2.38247e-05	9.00457e-05	0.880641	0.00588743	0.880641	0.0578091
For each dataset, the p-values are corrected using Holm-Bonferroni method for multiple testing. The adjusted p-values that are less than 0.05 are highlighted in red.
