# Supplementary material for: Regularized logistic regression with network-based pairwise interaction for biomarker identification in breast cancer
Source: BMC Bioinformatics. 2016 Feb 27;17:108. doi: 10.1186/s12859-016-0951-7 (PMC4769543; doi:10.1186/s12859-016-0951-7)
Supplement: Additional file 5 — Table S4. The important interactions identified by RLRNPI-AEN for datasets GSE1456 and GSE11121. (XLSX 10.3 kb) [file 12859_2016_951_MOESM5_ESM.xlsx]

## Sheet: Sheet1
The 19 important interactions identified by RLRNPI-AEN for dataset GSE1456					The 26 important interactions identified by RLRNPI-AEN for dataset GSE11121
1	INPP1	LRIG1			1	CREB3	ICAM4
2	GPRASP1	OFD1			2	F2RL2	FYN
3	CCNB1	CDKN1A			3	F2RL2	GRB2
4	NAE1	NEDD8			4	ABL1	F2RL2
5	ATG7	MAP1LC3B			5	CRK	F2RL2
6	IMMT	PLA2G15			6	ECT2	GRB2
7	GPRASP1	TAC3			7	F2RL2	NCK1
8	ATF7	BACH2			8	NCK1	TPSB2
9	MAPK14	ZNHIT1			9	EWSR1	MTCP1NB
10	PLK3	TRIP13			10	AGER	GRB2
11	ATF7	JUN			11	EEF1A1	RSRC1
12	CENPB	TAC1			12	CCDC85B	PRC1
13	CRK	FANCA			13	AGGF1	CCDC85B
14	GPRASP1	TFG			14	CRK	DLGAP2
15	LAPTM4A	TUBB3			15	NCK1	TPSAB1
16	DUSP12	RABAC1			16	DLGAP2	FYN
17	ARHGAP17	DNMBP			17	CCDC85B	NGFRAP1
18	FANCA	SPTAN1			18	ECT2	PIK3R1
19	CIAPIN1	GLRX3			19	CREB3	MS4A1
					20	GRB2	WIPF2
					21	ATP2A3	NCK1
					22	ERBB3	ITK
					23	FYN	SEMA7A
					24	GRB2	MAP2K5
					25	RSRC1	UTP14A
					26	CREB3	FA2H
The genes that are shared with RLR-AEN are hightlighted in red
